# Supplementary material for: Genome-wide identification and comprehensive analysis of the COI1 gene family in Medicago sativa
Source: Front Plant Sci. 2025 Nov 19;16:1712214. doi: 10.3389/fpls.2025.1712214 (PMC12672424; doi:10.3389/fpls.2025.1712214)
Supplement: Supplementary file 1 [file Table1.xlsx]

## Sheet: Sheet1
Supplementary Table 1. Identification of COI1 genes in different plants
Spicies	Gene name	Gene ID	Spicies	Gene name	Gene ID
Arabidopsis thaliana	AtCOI1-1	AT1G12820.1	Medicago sativa	MsCOI1-1	MS.gene20695.t1
	AtCOI1-2	AT2G39940.1		MsCOI1-2	MS.gene03016.t1
	AtCOI1-3	AT3G26810.1		MsCOI1-3	MS.gene07169.t1
	AtCOI1-4	AT3G62980.1		MsCOI1-4	MS.gene057315.t1
	AtCOI1-5	AT4G03190.1		MsCOI1-5	MS.gene48443.t1
	AtCOI1-6	AT4G24390.1		MsCOI1-6	MS.gene69256.t1
	AtCOI1-7	AT5G49980.1		MsCOI1-7	MS.gene78705.t1
Oryza sativa	OsCOI1-1	LOC_Os01g63420.1		MsCOI1-8	MS.gene008085.t1
	OsCOI1-2	LOC_Os02g52230.1		MsCOI1-9	MS.gene013040.t1
	OsCOI1-3	LOC_Os03g08850.1		MsCOI1-10	MS.gene032003.t1
	OsCOI1-4	LOC_Os03g15880.1		MsCOI1-11	MS.gene069556.t1
	OsCOI1-5	LOC_Os04g32460.1		MsCOI1-12	MS.gene048842.t1
	OsCOI1-6	LOC_Os05g37690.1		MsCOI1-13	MS.gene55719.t1
	OsCOI1-7	LOC_Os11g31620.1		MsCOI1-14	MS.gene052563.t1
Zea mays	ZmCOI3	Zm00001d003911_P003		MsCOI1-15	MS.gene030361.t1
	ZmCOI8	Zm00001d007357_P003		MsCOI1-16	MS.gene32212.t1
	ZmCOI1b	Zm00001d010082_P001		MsCOI1-17	MS.gene56685.t1
	ZmCOI4	Zm00001d012338_P001		MsCOI1-18	MS.gene010124.t1
	ZmCOI5	Zm00001d018126_P001		MsCOI1-19	MS.gene29601.t1
	ZmCOI6	Zm00001d025268_P001		MsCOI1-20	MS.gene016792.t1
	ZmCOI7	Zm00001d027975_P001		MsCOI1-21	MS.gene070060.t1
	ZmCOI2	Zm00001d028543_P001		MsCOI1-22	MS.gene80653.t1
	ZmCOI1c	Zm00001d038273_P001		MsCOI1-23	MS.gene39872.t1
	ZmCOI1a	Zm00001d042833_P001		MsCOI1-24	MS.gene033688.t1
	ZmCOI9	Zm00001d047848_P001		MsCOI1-25	MS.gene54967.t1
	ZmCOI0	Zm00001d048233_P001		MsCOI1-26	MS.gene024253.t1
	ZmCOI11	Zm00001d052188_P001		MsCOI1-27	MS.gene064448.t1
				MsCOI1-28	MS.gene009217.t1
				MsCOI1-29	MS.gene005640.t1
				MsCOI1-30	MS.gene020404.t1
				MsCOI1-31	MS.gene25332.t1
				MsCOI1-32	MS.gene25318.t1

## Sheet: Sheet2
Supplementary Table 2. Protein sequence of the MsCOI1 gene family in M. Sativa
Gene name	Gene ID	Protein Sequence
MsCOI1-1	MS.gene20695.t1	MEQQQQQKVAALSYSFPEEVLEHVFSFIESTKDRGSISLVCKSWYEIERWCRRRVFVGNC YAISPAMVIKRFPKVRSITLKGKPHFADFNLVPEGWGGYVCPWIKAMAVAFPCLEEIKLK RMVISDDCLDLIAKSFKNFKVLVLTSCEGFTTDGLASIAANCRNLRELDLRESEVEDICG HWLSHFPDSYTSLVSLNISCLANEVNFPALERLINRCPNMHTLRLNRAAPLDKLANLLRG APQLVELGTGAYTSEMRPEVFTNLAAAFSGCKQMKGLSGFWDVLPSYLPAVYPVCSRLTS LNLSYATIQSPDLIKLVGQCQSLQRLWVLDYIEDAGLDMLAASCKDLRELRVFPSDPFGL EANVALTEQGLVSVSEGCPKLHSVLYFCRQMTN…
MsCOI1-2	MS.gene03016.t1	MEQQQQQKVAALSYSFPEEVLEHVFSFIESTKDRGSISLVCKSWYEIERWCRRRVFVGNC YAISPAMVIKRFPKVRSITLKGKPHFADFNLVPEGWGGYVCPWIKAMAVAFPCLEEIKLK RMVISDDCLDLIAKSFKNFKVLVLTSCEGFTTDGLASIAANCRNLRELDLRESEVEDICG HWLSHFPDSYTSLVSLNISCLANEVNFPALERLINRCPNMHTLRLNRAAPLDKLANLLRG APQLVELGTGAYTSEMRPEVFTNLAAAFSGCKQMKGLSGFWDVLPSYLPAVYPVCSRLTS LNLSYATIQSPDLIKLVGQCQSLQRLWVLDYIEDAGLDMLAASCKDLRELRVFPSDPFGL EANVALTEQGLVSVSEGCPKLHSVLYFCRQMTN…
MsCOI1-3	MS.gene07169.t1	MEQQQQQKVAALSYSFPEEVLEHVFSFIESTKDRGSISLVCKSWYEIERWCRRRVFVGNC YAISPAMVIKRFPKVRSITLKGKPHFADFNLVPEGWGGYVCPWIKAMAVAFPCLEEIKLK RMVISDDCLDLIAKSFKNFKVLVLTSCEGFTTDGLASIAANCRNLRELDLRESEVEDICG HWLSHFPDSYTSLVSLNISCLANEVNFPALERLINRCPNMHTLRLNRAAPLDKLANLLRG APQLVELGTGAYTSEMRPEVFTNLAAAFSGCKQMKGLSGFWDVLPSYLPAVYPVCSRLTS LNLSYATIQSPDLIKLVGQCQSLQRLWVLDYIEDAGLDMLAASCKDLRELRVFPSDPFGL EANVALTEQGLVSVSEGCPKLHSVLYFCRQMTN…
MsCOI1-4	MS.gene057315.t1	MAEEDRNVRLNGNRIIDVVLDCVIPYITDPKDRDAVSQVCRRWHELDSMTRKHVTIALCY TTTPWRLRRRFPHLESLKLKGKPRAAMFNLIPEDWGGHVTPWINEISQYFDCLKNLHFRR MIVQDSDLKILAESRGHVLQSLKLEKCSGFSTKGLGYIGRFCRSLRVLLLEESTIVENDE ENENEWLHELAMNNTVLESLNFYLTDVEVKVQDLELLARNCPNLVSVKITDCEVLDLRNF FRNATALEEFSGGTYNEEPERYTALILPAKLCRLGLTYIGKNELPIAFPYAAALKKLDLL YAMLDTEDHCMLIQKCPNLEVLETRNVIGDRGLVVLGHCCKKLKRLRIERGDDEGGLEDE EGTVSHRGLIALSQGCTELEYLAVYVSDITNAS…
MsCOI1-5	MS.gene48443.t1	MNTQTPNYPSPEFQSENPDHVLEIVLETVLHCLTSRFDRNAASLVCKSWYRSEALTRSDL FIGNCYSVSPHRATSRFSRIRSVTIKGKPRFADFDMMPVDWGAHFSPWVSTFAAAYPWLE KFHLKRMSVTDDDLSLLADSFAGFKELVLVCCEGFGTPGLAAVASKCRFLRVLDLEESMV DVNVSDYDGILDWISCFPEGETHLESLGFDCVDSPINFEALERLVARSPSLKRLRLNRHV KLSQLYRLMHKAPHLTHLGTGSFVVPEDTMNVVGNDELIYETPFAASKSLVCLSGFRDTL PEYLPAIYPVCANLTSLNFSYADIDTDQIKSIVSRCQKLQTLWVLDSIFDEGLQVVAETC KDLRELRVFPLHAREGVEGPVSEVGFEAISQGC…
MsCOI1-6	MS.gene69256.t1	MAEEDRNVRLNGNRIIDVVLDCVIPYITDPKDRDAVSQVCRRWHELDSMTRKHVTIALCY TTTPWRLRRRFPHLESLKLKGKPRAAMFNLIPEDWGGHVTPWINEISQYFDCLKNLHFRR MIVQDSDLKILAESRGHVLQSLKLEKCSGFSTKGLGYIGRFCRSLRVLLLEESTIVENDE ENENEWLHELAMNNTVLESLNFYLTDVEVKVQDLELLARNCPNLVSVKITDCEVLDLRNF FRNATALEEFSGGTYNEEPERYTALILPAKLCRLGLTYIGKNELPIAFPYAAALKKLDLL YAMLDTEDHCMLIQKCPNLEVLETRNVIGDRGLVVLGHCCKKLKRLRIERGDDEGGLEDE EGTVSHRGLIALSQGCTELEYLAVYVSDITNAS…
MsCOI1-7	MS.gene78705.t1	MNTETPNYPSPEFQSENPDHVLEIVLETVLHCLTSRFDRNAASLVCKSWYRSEALTRSDL FIGNCYSVSPHRATSRFSRIRSVTIKGKPRFADFDMMPVDWGAHFSPWVSTFAAAYPWLE KFHLKRMSVTDDDLSLLADSFAGFKELVLVCCEGFGTPGLAAVASKCRFLRVLDLEESMV DVNVSDYDGILDWISCFPEGETHLESLGFDCVDSPINFEALERLVARSPSLKRLRLNRHV KLSQLYRLMHKAPHLTHLGTGSFVVPEDTMNVVGNDELIYETPFAASKSLVCLSGFRDTL PEYLPAIYPVCANLTSLNFSYADIDTDQIKSIVSRCQKLQTLWVLDAIFDEGLQVVAETC KDLRELRVFPLHAREGVEGPVSEVGFEAISQGC…
MsCOI1-8	MS.gene008085.t1	MAEEDRNVRLNGNRIIDVVLDCVIPYITDPKDRDAVSQVCRRWHELDSMTRKHVTIALCY TTTPWRLRRRFPHLESLKLKGKPRAAMFNLIPEDWGGHVTPWINEISQYFDCLKNLHFRR MIVQDSDLKILAESRGHVLQSLKLEKCSGFSTKGLGYIGRFCRSLRVLLLEESTIVENDE ENENEWLHELAMNNTVLESLNFYLTDVEVKVQDLELLARNCPNLVSVKITDCEVLDLRNF FRNATALEEFSGGTYNEEPERYTALILPAKLCRLGLTYIGKNELPIAFPYAAALKKLDLL YAMLDTEDHCMLIQKCPNLEVLETRNVIGDRGLVVLGHCCKKLKRLRIERGDDEGGLEDE EGTVSHRGLIALSQGCTELEYLAVYVSDITNAS…
MsCOI1-9	MS.gene013040.t1	MNTETPNYPSPEFQSENPDHVLEIVLEIVLETVLHCLTSRFDRNAASLVSKSWYRSEALT RSDLFIGNCYSVSPHRATSRFSRIRSVTIKGKPRFADFDMMPVDWGAHFSPWVSTFAAAY PWLEKFHLKRMSVTDDDLSLLADSFAGFKELVLVCCEGFGTPGLAAVASKCRFLRVLDLE ESMVDVNVSDYDGILDWISCFPEGETHLESLGFDCVDSPINFEALERLVARSPSLKRLRL NRHVKLSQLYRLMHKAPHLTHLGTGSFVVPEDTMNVVGNDELIYETPFAASKSLDCLSGF RDTLPEYLPAIYPVCANLTSLNFSYADIDTDQIKSIVSRCQKLQTLWVLDAIFDEGLQVV AETCKDLRELRVFPLHAREGVEGPVSEVGFEAI…
MsCOI1-10	MS.gene032003.t1	MAEEDRNVRLNGNRIIDVVLDCVIPYITDPKDRDAVSQVCRRWHELDSMTRKHVTIALCY TTTPWRLRRRFPHLESLKLKGKPRAAMFNLIPEDWGGHVTPWINEISQYFDCLKNLHFRR MIVQDSDLKILAESRGHVLQSLKLEKCSGFSTKGLGYIGRFCRSLRVLLLEESTIVENDE ENENEWLHELAMNNTVLESLNFYLTDVEVKVQDLELLARNCPNLVSVKITDCEVLDLRNF FRNATALEEFSGGTYNEEPERYTALILPAKLCRLGLTYIGKNELPIAFPYAAALKKLDLL YAMLDTEDHCMLIQKCPNLEVLETRNVIGDRGLVVLGHCCKKLKRLRIERGDDEGGLEDE EGTVSHRGLIALSQGCTELEYLAVYVSDITNAS…
MsCOI1-11	MS.gene069556.t1	MEECKRDKDEVLKQVLGTVKSHKDRNSVSLVCKQWYNAERLSRRNVFIGNCYSVTPEILT SRFPNIRSVTLKGKPRFSDFNLVPENWGADIHSWLVVFAEKYPFLEELRLKRMVVTDESL EFLAFSFHNFKALSLLSCEGFSTDGLAALATNCKNLTELDIQENDIDDKSGDWLSCFPES FTSLEVLNFANLNNDVNIDALEKLVGRCKSLKTLKVNKSVTLEQFQRLLVLAPQLCELGS GSFSQELTCQQYLELESAFNNCKSIHTLSGLWVASASAQYIQLQVLYSACTNLTFLNFSY ALVDSEDLTDLLIHCPNLRRLWVVDTVEDKGLEAVGSYCPLLEELRVFPADPFDEGVVHG VTESGFIAVSEGCRKLHYVLYFCHQMTNDAVAT…
MsCOI1-12	MS.gene048842.t1	MEECKRDKDEVLKQVLGTVKSHKDRNSVSLVCKQWYNAERLSRRNVFIGNCYSVTPEILT SRFPNIRSVTLKGKPRFSDFNLVPENWGADIHSWLVVFAEKYPFLEELRLKRMVVTDESL EFLAFSFHNFKALSLLSCEGFSTDGLAALATNCKNLTELDIQENDIDDKSGDWLSCFPES FTSLEVLNFANLNNDVNIDALEKLVGRCKSLKTLKVNKSVTLEQFQRLLVLAPQLCELGS GSFSQELTCQQYLELESAFNNCKSLHTLSGLWVASASAQYIQLQVLYSACTNLTFLNFSY ALVDSEDLTDLLVHCPNLRRLWVVDTVEDKGLEAVGSYCPLLEELRVFPADPFDEGVVHG VTESGFIAVSEGCRKLHYVLYFCHQMTNDAVAT…
MsCOI1-13	MS.gene55719.t1	MEECKRDKDEVLKQVLGTVKSHKDRNSVSLVCKQWYNAERLSRRNVFIGNCYSVTPEILT SRFPNIRSVTLKGKPRFSDFNLVPENWGADIHSWLVVFAEKYPFLEELRLKRMVVTDESL EFLAFSFHNFKALSLLSCEGFSTDGLAAVATNCKNLTELDIQENDIDDKSGDWLSCFPES FTSLEVLNFANLNNDVNIDALEKLVGRCKSLKTLNVNKSVTLEQFQRLLVLAPQLCELGS GSFSQELTCQQYLELESAFNNCKSIHTLSGLWVASASAQYIQLQVLYSACTNLTFLNFSY ALVDSEDLTDLLIHCPNLRRLWVVDTVEDKGLEAVGSYCPLLEELRVFPADPFDEGVVHG VTESGFIAVSEGCRKLHYVLYFCHQMTNDAVAT…
MsCOI1-14	MS.gene052563.t1	MVECKRKKESQGEKNNNMDSSSDFPDEVLERVLGMVKSRKDRSSVSLVCKEWYNAERWSR RNVFIGNCYAVSPEILTRRFPNIRSVTLKGKPRFSDFNLVPANWGADIHSWLVVFADKYP FLEELRLKRMAVSDESLEFLAFSFPNFKALSLLSCDGFSTDGLAAVATNCKNLTELDIQE NGVDDKSGNWLSCFPESFTSLEILNFANLSNDVNFDALEKLVARCNSLKTLKVNKSVTLE QLQRLLVRAPQLCELGTGSFSQELTGQQYSELERAFNNCRSLHTLSGLWVASAQYHQVLY PACTNLTFLNFSYAPLDSEGLSKLLVRCPNLRRLWVLDTVEDKGLEAVGSYCPLLEELRV FPGDPFEEGAAHGVTESGFIAVSEGCRKLHYVL…
MsCOI1-15	MS.gene030361.t1	MEECKREKDEVLKQVLGTVKSHKDRNSVSLVCKQWYNAERLSRRNVFIGNCYSVTPEILT SRFPNIRSVTLKGKPRFSDFNLVPENWGADIHSWLVVFAEKYPFLEELRLKRMVVTDESL EFLAFSFHNFKALSLLSCEGFSTDGLAAVATNCKNLTELDIQENDIDDKSGDWLSCFPES FTSLEVLNFANLNNDVNIDALEKLVGRCKSLKTLKVNKSVTLEQFQRLLVLAPQLCELGS GSFSQELTCQQYLELESAFNNCKSIHTLSGLWVASASAQYIQLQVLYSACTNLTFLNFSY ALVDSEDLTDLLIHCPNLRRLWVVDTVEDKGLEAVGSYCPLLEELRVFPADPFDEGVVHG VTESGFIAVSEGCRKLHYVLYFCHQMTNDAVAT…
MsCOI1-16	MS.gene32212.t1	MVECKRKKESQGEKNNNMDSSSDFPDEVLERVLGMVKSRKDRSSVSLVCKEWYNAERWSR RNVFIGNCYAVSPEILTRRFPNIRSVTLKGKPRFSDFNLVPANWGADIHSWLVVFADKYP FLEELRLKRMAVSDESLEFLAFSFPNFKALSLLSCDGFSTDGLAAVATNCKNLTELDIQE NGVDDKSGNWLSCFPESFTSLEILNFANLSNDVNFDALEKLVARCNSLKTLKVNKSVTLE QLQRLLVRAPQLCELGTGSFSQELTGQQYSELERAFNNCRSLHTLSGLWVASAQYHQVLY PACTNLTFLNFSYAPLDSEGLSKLLVRCPNLRRLWVLDTVEDKGLEAVGSYCPLLEELRV FPGDPFEEGAAHGVTESGFIAVSEGCRKLHYVL…
MsCOI1-17	MS.gene56685.t1	MNVRLSDVVLDCVMPYIHDPKDRDAVSQVCRRWYEIDSQTRKHVTIALCYTTTPGRLRRR FPHLESLKLKGKPRAAMFNLIPENWGGFVNPWVREIENYFDCLKSLHFRRMIVTDDDLSI LARSRHQSLYSLKLEKCSGFSTDGLYNICHSCKNLRVLFMEESSVLENDGKWLHELALNN TVLETLNFYLTDIANIKIQDLELLAKNCPNLVSVKITDCEMLNLVNFFRYASSLEEFCGG SYNEDPEKYAAVSLPAKLSRLGLTYIGKKEMPIAFPYATQLKKLDLLYALLDTEDHCTLI EKCPNLEILESRNVIGDRGLEVLARCCKKLKRLRIERGDDDQGMEDVDGVVSQRGLIALS HGCPELEYMAVYVSDITNDSLEHISTHLKNLCD…
MsCOI1-18	MS.gene010124.t1	MRENSPQTTTTPDLQRGEIAESSTSNRNRTGSSEPYPGSTENPSPFPDQVLENVLENVLH FLTSRKDRNSASLVCRSWYRAEALTRSDLFIGNCYALSPRRAVARFSRIKSVTVKGKPRF ADFDLMPVDWGAHFAPWGRELAQGYPWLEKLHLKRMNVTDEDLGVIADSFAGFRELFLVC CEGFGTPGLAAIASKCRLLRVLELVESVIDVENDAEVDWVSCFPIEGQTHLESLAFDCVE CPVNFEALERLVARSPNLKKLRLNRSVSMVQLHRLMLRAPQLTHLGTGSFCANENVDQEP DYASAFAACRSLVCLSGFREIWPDYLPAIFPVCANLTSLNFSYADVNAEQLKSVICHCHK LQILWVLDSICDEGLQAVAATCKDLRELRVFPV…
MsCOI1-19	MS.gene29601.t1	MNVRLSDVVLDCVMPYIHDPKDRDAVSQVCRRWYEIDSQTRKHVTIALCYTTTPDRLRRR FPHLESLKLKGKPRAAMFNLIPENWGGFVNPWVREIENYFDCLKSLHFRRMIVTDDDLSI LARSRHQSLYSLKLEKCSGFSTDGLYNICHSCKNLRVLFMEESSVLENDGKWLHELALNN TVLETLNFYLTDIANIRIQDLELLAKNCPNLVSVKITDCEMLNLVNFFRYASSLEEFCGG SYNEDPEKYAAVSLPAKLSRLGLTYIGKKEMPIAFPYATQLKKLDLLYALLDTEDHCTLI EKCPNLEILESRNVIGDRGLEVLARCCKKLKRLRIERGDDDQGMEDVDGVVSQRGLIALS HGCPELEYMAVYVSDITNDSLEHISTHLKNLCD…
MsCOI1-20	MS.gene016792.t1	MNYFPDEAIEHVFDYVVSHCDRNTLSLVCKSWYKIERFTRQRVFIRNCYSVSPKRLVERF HNLKSLTLKGKPHFNHFTLVPRDWGAFVYPWIEALANSKVELEELRLKRMVVSDESLELL SRSFGNFKSLVLVRCEGFTTDGLAVVAANCRSLRELHLQENEERLIGGTLERLVARSPNL KSLRLNRCSMPVDALPRILMRAPQLVDFGIGSFSHYFTSDDTYQMLKTDKKFGRELIRII YACSKLQCLWIMDCIGDKGLHVVARTCRDLQELRVFPSAPFGNQAAVTEKGLVFISMRCR KLHTLHYFCHQMTNAALMTVARNCPNFTRFRLCIPDATKPDPDTMQPLDEGFRAIVQSCK QLRRLSLAGQLTDQVFFYIGMYAEQLEMLSIAF…
MsCOI1-21	MS.gene070060.t1	MNVRLSDVVLDCVMPYIHDPKDRDAVSQVCRRWYEIDSQTRKHVTIALCYTTTPDRLRRR FPHLESLKLKGKPRAAMFNLIPENWGGFVNPWVREIGNYFDCLKSLHFRRMIVTDDDLSI LARSRHQSLYSLKLEKCSGFSTDGLYDICHSCKNLRVLFMEESSVLENDGKWLHELALNN TVLETLNFYLTDIANIRIQDLELLAKNCPNLVSVKITDCEMLNLVNFFRYASSLEEFCGG SYNEDPEKYAAVSLPAKLSRLGLTYIGKKEMPIAFPYATQLKKLDLLYALLDTEDHCTLI EKCPNLEILESRNVIGDRGLEVLARCCKKLKRLRIERGDDDQGMEDVDGVVSQRGLIALS HGCPELEYMAVYVSDITNDSLEHISTHLKNLCD…
MsCOI1-22	MS.gene80653.t1	MNVRLSDVVLDCVMPYIHDPKDRDAVSQVCRRWYEIDSQTRKHVTIALCYTTTPDRLRRR FPHLESLKLKGKPRAAMFNLIPENWGGFVNPWVREIENYFDCLKSLHFRRMIVTDDDLSI LARSRHQSLYSLKLEKCSGFSTDGLYNICHSCKNLRVLFMEESSVLENDGKWLHELALNN TVLETLNFYLTDIANIRIQDLELLAKNCLNLVSVKITDCEMLNLVNFFRYASSLEEFCGG SYNEDPEKYAAVSLPAKLSRLGLTYIGKKEMPIAFPYATQLKKLDLLYALLDTEDHCTLI EKCPNLEILESRNVIGDRGLEVLARCCKKLKRLRIERGDDDQGMEDVDGVVSQRGLIALS HGCPELEYMAVYVSDITNDSLEHISTHLKNLCD…
MsCOI1-23	MS.gene39872.t1	MNYFPEEVIEHVFDYVVSHCDRNTLSLVCKSWYKIERFTRQRVFIRNCYPVSPKRLVERF HNLKSLTLKGKPHFNHFTLVPRDWGAFVYPWIQALANSKVELEELRLKRMVVSDESLELL SRSFVNFKSLVLVRCEGFTTDGLAVVAANCRSLRELDLQENEVDDHSGLWLSCFPESCTS LVSLNFACLKGEIDWGTLERLVARSPNLKSLRLNRCSMPVDALPRILMRAPQLVDFGIGS FSHYFTSDDTYQMLKTAILKCKSIRTGIQGRELIRIIYACGKLQCLWIMDCIGDKGLHVV ARTCRDLQELRVFPSAPFGNQAAVTEKGLVFISTRCRKLHTLHYFCHQMTNAALMTVARN CPNFTRFRLCIPDATKPDPDTMQPLDEGFRAIV…
MsCOI1-24	MS.gene033688.t1	MNYFPDEVIEHVFDYVVSHSDRNSLSLVCKSWYRIERFTRQRVFIGNCYSISPERLVERF PDLKSLTLKGKPHFADFSLVPHGWGGFVYPWIEALAKNKVGLEELRLKRMVVSDESLELL SRSFVNFKSLVLVSCEGFTTDGLAAVAANCRSLRELDLQENEVEDHKGQWLSCFPESCTS LVSLNFACLKGDINLGALERLVARSPNLKSLRLNRSVPVDALQRILMRAPQLMDLGIGSF FHDLNSDAYAKFKATILKCKSITSLSGFLEVAPFSLAAIYPICQNLTSLNLSYAAGILGI ELIKLIRHCGKLQRLWMTNAALITVAKNCPNFIRFRLCILDATKPDPDTMQPLDEGFGAI VQSCKRLRRLSLSGQLTDQVFLYIGMYAEQLEM…
MsCOI1-25	MS.gene54967.t1	MNYFPDEVIEHVFDYVVSHSDRNSLSLVCKSWYRIERFTRQRVFIGNCYSISPERLVERF PDLKSLTLKGKPHFADFSLVPHGWGGFVYPWIEALAKNKVGLEELRLKRMVVSDESLELL SRSFVNFKSLVLVSCEGFTTDGLAAVAANCRSLRELDLQENEVEDHKGQWLSCFPESCTS LVSLNFACLKGDINLGALERLVARSPNLKSLRLNRSVPVDALQRILMRAPQLMDLGIGSF FHDLNSDAYAKFKATILKCKSITSLSGFLEVAPFSLAAIYPICQNLTSLNLSYAAGILGI ELIKLIRHCGKLQRLWMTNAALITVAKNCPNFIRFRLCILDATKPDPDTMQPLDEGFGAI VQSCKRLRRLSLSGQLTDQVFLYIGMYAEQLEM…
MsCOI1-26	MS.gene024253.t1	MNYFPDEVIEHVFDYVVSHSDRNSLSLVCKSWYRIERFTRQRVFIGNCYSISPERLVERF PDLKSLTLKGKPHFADFSLVPHGWGGFVYPWIEALAKNKVGLEELRLKRMVVSDESLELL SRSFVNFKSLVLVSCEGFTTDGLAAVAANCRSLRELDLQENEVEDHKGQWLSCFPESCTS LVSLNFACLKGDINLGALERLVARSPNLKSLRLNRSVPVDALQRILMRAPQLMDLGIGSF FHDLNSDAYAKFKATILKCKSITSLSGFLEVAPFSLAAIYPICQNLTSLNLSYAAGILGI ELIKLIRHCGKLQRLWMTNAALITVAKNCPNFIRFRLCILDATKPDPDTMQPLDEGFGAI VQSCKRLRRLSLSGQLTDQVFLYIGMYAEQLEM…
MsCOI1-27	MS.gene064448.t1	MENTGVRAINVQISNVLLDCVMPYIHQEDRDAVSRVCKQWYEKDRETRKHVTIAMSYSTT PTRLDQRFPHLQSLKLKGKPRVSMFDYVPKNWGGSVTPWVEKMKDRGHFASLNSLHLRRM EVSDDDLRILAEWRSQTLCSLKLDDCTGFTTDGLKLICHSCKNLRVLSMEESTIKENDGE WLKELARNNTVLESLNFYSTGIDKVEVQDLEILAQSCPNLVSVKIMGWELLELAKFFRSA SSLEEFCGGHYKNGLEDYAAAISLPPNLRRLGLGFLEKEEQLEFVYPYADQLKELDLRYV GLDTQGHCKLIRKCPNLEVIVANYVIGDSGLAELARCCKQLRRIRIEQCGDYDEITDEGV VTQEGLISISQGCAKLEYIAVHVYDITNAALRQ…
MsCOI1-28	MS.gene009217.t1	MENTGVRAINVQISNVLLDCVMPYIHQEDRDAVSRVCKQWYEKDRETRKHVTIAMSYSTT PTRLDQRFPHLQSLKLKGKPRVSMFDYVPKNWGGSVTPWVEKMKDRGHFASLNSLHLRRM EVSDDDLRILAEWRSQTLCSLKLDDCTGFTTDGLKLICHSCKNLRVLSMEESTIKENDGE WLKELARNNTVLESLNFYSTGIDKVEVQDLEILAQSCPNLVSVKIMGWELLELAKFFRSA SSLEEFCGGHYKNGLEDYAAAISLPPNLRRLGLGFLEKEEQLEFVYPYADQLKELDLRYV GLDTQGHCKLIRKCPNLEVIVANYVIGDSGLAELARCCKQLRRIRIEQCGDYDEITDEGV VTQEGLISISQGCAKLEYIAVHVYDITNAALRQ…
MsCOI1-29	MS.gene005640.t1	MEQQQQQKVAALSYSFPEEVLEHVFSFIESTKDRGSISLVCKSWYEIERWCRRRVFVGNC YAISPAMVIKRFPKVRSITLKGKPHFADFNLVPEGWGGYVCPWIKAMAVAFPCLEEIKLK RMVISDDCLDLIAKSNLRELDLRESEVEDICGHWLSHFPDSYTSLVSLNISCLANEVNFP ALERLINRCPNMHTLRLNRAAPLDKLANLLRGAPQLVELGTGAYTSEMRPEVFTNLAAAF SGCKQMKGLSGFWDVLPSYLPAVYPVCSRLTSLNLSYATIQSPDLIKLVGQCQSLQRLWV LDYIEDAGLDMLAASCKDLRELRVFPSDPFGLEANVALTEQGLVSVSEGCPKLHSVLYFC RQMTNAALNTIARNRPNMTRFRLCIIEPRTPDY…
MsCOI1-30	MS.gene020404.t1	MNTQTPNYPSPEFQSENPDHVLEIVLETVLHCLTSRFDRNAASLVCKSWYRSEALTRSDL FIGNCYSVSPHRATSRFSRIRSVTIKGKPRFADFDMMPVDWGAHFSPWVSTFAAAYPWLE KFHLKRMSVTDDDLSLLADSFAGFKELVLVCCEGFGTPGLAAVASKCRFLRVLDLEESMV DVNVSDYDGILDWISCFPEGETHLESLGFDCVDSPINFEALERLVARSPSLKRLRLNRHV KLSQLYRLMHKAPHLTHLGTGSFVVPEDTMNVVGNDELIYETPFAASKSLVCLSGFRDTL PEYLPAIYPVCANLTSLNFSYADIDTDQIKSIVSRCQKLQTLWVLDSIFDEGLQVVAETC KDLRELRVFPLHAREGVEGPVSEVGFEAISQGC…
MsCOI1-31	MS.gene25332.t1	MENPAARRMNVDHFNVLDLVIPYIDRAEDRDAVSRVCKGSRKTDRETRKHVTISICYATT SQQLLQKFPNLQSLQVKGKPRADKFSLIPANWGGSATPWVDKFHEFNRLKAVHFRRMVVS DKDLLTLSKRDLTSLKLDTCSGFSTKGLRYICQNCRNLRVLSLENSTVDENDRNQWLHDL ALHNRVLETLDFYQTNLYENKDDNEELEINIHDLEVLARNCPNLVSVKITDCKFLRLENF FGYASSLEEFGGTPIDDPQSYLHVSLPANLSRLSLTGIFNEAFLFPNAANLTKLDLRFAK LDTAGYCTLIQRCPNLEILEDLLTEIGNGLKKLCDFRLNLTSQEDKAEFPLDEGVRDLLR GCTKLRKFALYLEVDGGLTDEGLDYIGKNSLNL…
MsCOI1-32	MS.gene25318.t1	MNVDHFYVLINFVIHYIDRAEDRDAFSRVCKECCKADRETRKHVTISMCYSTTPQQLLQK FPNLQSLQLKGKPRVDKFSLIPANWGGSATQWVDNFHKFKCLKAVHFRRMVVSDEDLLTL SKLKGNLMSLKLDRCSGFSTKGLRYICQNCKNLRVLFLEGSSIVENNDGGEWLNDLVVNN TVLETLNFASTDFEEIKIEKLELIAQHCPNLSSVKITEIEVWELKNFFRHASSLQEFAGG IYDRVDPTDYADVSLPQQLSRLGLGFIRSDQLPNIVLPSTLKMLELYDVELNTGDHCTLI QRCPNLEILESTNAIGNEGLAALGHYCKNLKRLRIQQHDDDRGTVSYTGLNDLSEGCSKL EYLSLYVSDITNESLAAIGDRLKNLCDFRLTLL…

## Sheet: Sheet3
Supplementary Table 3. Nomenclature and characteristics of MsCOI1 family genes in M. Sativa
Gene name	PI	Mw(kDa)	CDS length	Protein length	Locations on chromosome	GRAVY	Subcellular localization
MsCOI1-1	6.4	66252.6	1776	591	chr1.2: 66750575-66753228	-0.038	Nucleus
MsCOI1-2	6.4	66252.6	1776	591	chr1.3: 62453601-62456247	-0.038	Nucleus
MsCOI1-3	6.4	66252.6	1776	591	chr1.4: 70825886-70828536	-0.038	Nucleus
MsCOI1-4	5.95	67610.9	1797	598	chr3.1: 57501916-57504500	-0.134	Nucleus
MsCOI1-5	5.61	66725.8	1785	594	chr3.1: 80105772-80108067	-0.006	Cytoplasm, Nucleus
MsCOI1-6	5.95	67610.9	1797	598	chr3.2: 63865216-63867806	-0.134	Nucleus
MsCOI1-7	5.54	66710.7	1785	594	chr3.2: 84005315-84007612	-0.001	Cytoplasm
MsCOI1-8	5.95	67610.9	1797	598	chr3.3: 61355949-61358533	-0.134	Nucleus
MsCOI1-9	5.42	67165.2	1797	598	chr3.3: 83623079-83625387	-0.005	Cytoplasm
MsCOI1-10	5.95	67610.9	1797	598	chr3.4: 69862787-69865371	-0.134	Nucleus
MsCOI1-11	5.2	64353.7	1722	573	chr4.1: 5560057-5562723	-0.087	Cytoplasm, Nucleus
MsCOI1-12	5.16	64447.7	1722	573	chr4.1: 5654420-5657110	-0.107	Cytoplasm, Nucleus
MsCOI1-13	5.12	64399.6	1722	573	chr4.2: 5991155-5993830	-0.102	Cytoplasm, Nucleus
MsCOI1-14	5.68	65700	1761	586	chr4.3: 22752214-22755497	-0.195	Nucleus
MsCOI1-15	5.17	64457.7	1722	573	chr4.4: 5533239-5535902	-0.107	Cytoplasm, Nucleus
MsCOI1-16	5.68	65700	1761	586	chr4.4: 22637826-22641107	-0.195	Nucleus
MsCOI1-17	6.93	66530.7	1764	587	chr5.1: 63948401-63952774	-0.181	Nucleus
MsCOI1-18	5.37	68968.1	1851	616	chr5.2: 55683408-55685951	-0.074	Cytoplasm
MsCOI1-19	6.74	66616.8	1764	587	chr5.2: 69886752-69891131	-0.187	Nucleus
MsCOI1-20	9.02	58244.9	1521	506	chr5.2: 73457844-73459550	-0.19	Nucleus
MsCOI1-21	6.74	66545.7	1764	587	chr5.3: 66213654-66218030	-0.182	Nucleus
MsCOI1-22	6.74	66632.8	1764	587	chr5.4: 64541248-64545405	-0.178	Nucleus
MsCOI1-23	8.84	62228.5	1632	543	chr5.4: 68291242-68292966	-0.144	Nucleus
MsCOI1-24	7.77	57667	1533	510	chr7.1: 21546397-21549083	-0.019	Nucleus
MsCOI1-25	7.77	57667	1533	510	chr7.2: 23745238-23747914	-0.019	Nucleus
MsCOI1-26	7.77	57667	1533	510	chr7.4: 23409809-23412487	-0.019	Nucleus
MsCOI1-27	6.56	67093.1	1776	591	chr8.1: 41934034-41936088	-0.289	Nucleus
MsCOI1-28	6.56	67093.1	1776	591	chr8.1: 41946560-41948614	-0.289	Nucleus
MsCOI1-29	6.25	63264.2	1692	563	8683: 70911-73562	-0.061	Nucleus
MsCOI1-30	5.59	66706.7	1785	594	51443: 86329-88636	-0.004	Cytoplasm
MsCOI1-31	6.3	60418.1	1590	529	57415: 26374-29061	-0.299	Cytoplasm
MsCOI1-32	6.14	65237.6	1731	576	57417: 52717-55145	-0.237	Nucleus

## Sheet: Sheet4
Supplementary Table 4. Percentage of α-helix, extended strand and random coil of MsABC1K proteins.
Protein name	Gene locus ID	Alpha helix (%)	Extended strand (%)	Beta turn (%)	Random coil (%)
MsCOI1-1	MS.gene20695.t1	51.61	13.71	3.72	30.96
MsCOI1-2	MS.gene03016.t1	51.61	13.71	3.72	30.96
MsCOI1-3	MS.gene07169.t1	51.61	13.71	3.72	30.96
MsCOI1-4	MS.gene057315.t1	49	14.55	5.02	31.44
MsCOI1-5	MS.gene48443.t1	48.65	12.96	4.21	34.18
MsCOI1-6	MS.gene69256.t1	49	14.55	5.02	31.44
MsCOI1-7	MS.gene78705.t1	48.15	13.8	5.39	32.66
MsCOI1-8	MS.gene008085.t1	49	14.55	5.02	31.44
MsCOI1-9	MS.gene013040.t1	50.17	12.71	6.02	31.1
MsCOI1-10	MS.gene032003.t1	49	14.55	5.02	31.44
MsCOI1-11	MS.gene069556.t1	52.01	13.61	3.49	30.89
MsCOI1-12	MS.gene048842.t1	53.4	12.39	4.54	29.67
MsCOI1-13	MS.gene55719.t1	53.4	12.74	4.36	29.49
MsCOI1-14	MS.gene052563.t1	48.98	14.16	3.92	32.94
MsCOI1-15	MS.gene030361.t1	54.28	12.57	3.84	29.32
MsCOI1-16	MS.gene32212.t1	48.98	14.16	3.92	32.94
MsCOI1-17	MS.gene56685.t1	51.11	13.12	5.11	30.66
MsCOI1-18	MS.gene010124.t1	47.89	12.99	4.06	35.06
MsCOI1-19	MS.gene29601.t1	49.4	13.46	5.11	32.03
MsCOI1-20	MS.gene016792.t1	48.22	14.82	4.15	32.81
MsCOI1-21	MS.gene070060.t1	50.43	14.14	4.77	30.66
MsCOI1-22	MS.gene80653.t1	49.57	13.8	5.96	30.66
MsCOI1-23	MS.gene39872.t1	50.28	14.55	4.6	30.57
MsCOI1-24	MS.gene033688.t1	51.76	13.53	4.71	30
MsCOI1-25	MS.gene54967.t1	51.76	13.53	4.71	30
MsCOI1-26	MS.gene024253.t1	51.76	13.53	4.71	30
MsCOI1-27	MS.gene064448.t1	49.41	12.86	4.74	32.99
MsCOI1-28	MS.gene009217.t1	49.41	12.86	4.74	32.99
MsCOI1-29	MS.gene005640.t1	51.15	13.14	4.09	31.62
MsCOI1-30	MS.gene020404.t1	50.51	12.79	4.38	32.32
MsCOI1-31	MS.gene25332.t1	53.12	13.61	4.16	29.11
MsCOI1-32	MS.gene25318.t1	46.35	15.45	6.6	31.6

## Sheet: Sheet5
Supplementary Table 5. Promoter cis-regulatory elements analysis of MsCOI1 genes
Functional description	MsCOI1-1	MsCOI1-2	MsCOI1-3	MsCOI1-4	MsCOI1-5	MsCOI1-6	MsCOI1-7	MsCOI1-8	MsCOI1-9	MsCOI1-10	MsCOI1-11	MsCOI1-12	MsCOI1-13	MsCOI1-14	MsCOI1-15	MsCOI1-16	MsCOI1-17	MsCOI1-18	MsCOI1-19	MsCOI1-20	MsCOI1-21	MsCOI1-22	MsCOI1-23	MsCOI1-24	MsCOI1-25	MsCOI1-26	MsCOI1-27	MsCOI1-28	MsCOI1-29	MsCOI1-30	MsCOI1-31	MsCOI1-32
Gibberellin responsiveness	0	0	1	1	0	1	0	1	0	1	1	1	1	1	0	1	1	0	1	0	1	1	0	5	5	5	1	1	0	0	2	1
Salicylic acid responsiveness	2	2	1	2	1	1	0	1	1	1	1	1	1	1	1	1	0	1	0	0	0	0	1	1	1	1	0	0	2	0	0	0
Abscisic acid responsiveness	0	3	3	2	5	6	2	6	5	6	1	1	1	1	2	1	3	0	3	4	4	4	1	1	1	1	1	1	3	2	1	1
Auxin responsiveness	0	0	0	2	0	2	1	2	0	2	0	0	0	0	0	0	0	0	0	0	0	0	0	1	1	1	0	0	0	2	1	1
MeJA responsiveness	1	1	1	2	0	2	2	4	2	2	1	0	1	0	1	0	1	2	1	0	1	1	1	0	0	0	0	0	2	2	1	1
Anaerobic induction	0	0	0	0	0	0	0	1	0	0	0	0	0	0	0	0	0	0	0	0	0	0	0	0	0	0	0	1	0	0	0	0
Low-temperature responsiveness	0	0	1	0	1	0	0	0	1	0	0	0	0	1	0	1	1	0	0	0	0	1	0	0	0	0	0	0	0	0	1	0
Drought-inducibility	0	0	1	0	4	1	1	0	2	0	1	0	1	1	1	1	2	0	2	0	2	2	0	0	0	0	0	0	0	0	0	0
Wound-responsive element	0	1	1	0	0	0	0	0	0	0	0	0	0	0	0	0	0	0	0	0	0	0	0	0	0	0	0	0	1	0	0	0
Defense and stress responsiveness	0	1	1	2	0	1	1	1	1	1	0	0	0	1	0	1	1	0	1	0	0	1	2	0	0	0	0	0	0	1	0	1

## Sheet: Sheet6
Supplementary Table 6. Six conserved motifs predicted in the COI1 proteins
Motif	E-value	Sites	Width	Motif sequence
1	1.7e-1111	32	50	HVFIGNCYSVTPERLTRRFPNJRSLTLKGKPRFADFNLVPEBWGGFVTPW
2	4.7e-993	32	50	TDLGFEYIGQYAKNLRWLSVAFAGETDLGLLYVLKGCPKLRKLEIRDCP
3	2.5e-699	31	41	QMTNAAVATVAKNCPBFTRFRLCIITPTQPDYLTQZPMDEGFGAIVKTCK
4	1.4e-695	20	50	SFHNFKSLKLVSCEGFSTDGLAAIAANCRNLRVLDLZESEV
5	8.5e-730	28	50	GDHALLSGATKYESMRSLWMSSCKVTMSACKLLAQARPRLNVEVIPERGV
6	7.0e-516	32	29	VLPYITSHKDRBAVSLVCKSWYEIERLTR

## Sheet: Sheet7
Supplementary Table 7. Primers used in this study
Primer	Forward primer (5’-3’)	Reverse primer (5’-3’)	Strategy
MsActin	CAAAAGATGGCAGATGCTGAGGAT	CATGCACCAGTATGACGAGGTCG	qRT-PCR analysis
MsCOI1-2	CGTGAGAGTGAAGTGGAGGACAT	ACGATTGAGGCGGAGAGTATGC	qRT-PCR analysis
MsCOI1-8	AGGATTGGAGGATGAAGAAGGTACTGT	CCACCACGCCGCAGATATAACG	qRT-PCR analysis
MsCOI1-9	AGCGACTATGACGGAATACTTGATTGG	TTCAGTGAAGGAGACCTAGCAACCA	qRT-PCR analysis
MsCOI1-14	TACAGGAGAATGGCGTTGATGACA	CTGAGGAGCACGGACAAGAAGT	qRT-PCR analysis
MsCOI1-19	AGAAGATAACCGATTTGCCACTTGACA	CACCGACATAACCGAGAAGTATCCATC	qRT-PCR analysis
MsCOI1-20	TGACACAGCACTTCTGACCAACATAG	TCTCCACATTTAACATCGGCATCTTCT	qRT-PCR analysis
MsCOI1-31	GAGTCATCACCAACTGGACATCATCTT	CGTGGTCTAGCAATGGAGCGATAC	qRT-PCR analysis
MsCOI1-32	ATAGACAGAGCGGAAGACAGAGAC	TGTTGCGGAGTGGTGGAGTAG	qRT-PCR analysis

## Sheet: Sheet8
Supplementary Table 8. The data of MsCOI1s expression levels in different tissues.
Gene name	Gene ID	Flower	Leaf	Nodule	Root	Stem
MsCOI1-1	MS.gene20695.t1	15.2719	17.8456	6.42002	12.4124	15.5687
MsCOI1-2	MS.gene03016.t1	14.9203	16.6041	6.47157	11.1708	15.9139
MsCOI1-3	MS.gene07169.t1	14.6156	16.9436	8.513	11.3106	13.351
MsCOI1-4	MS.gene057315.t1	11.6788	12.3931	7.18152	10.0273	6.5554
MsCOI1-5	MS.gene48443.t1	1.76131	1.1653	0.597872	0.988222	1.34623
MsCOI1-6	MS.gene69256.t1	12.6414	16.8757	9.19374	14.4214	8.71045
MsCOI1-7	MS.gene78705.t1	0.800525	1.26908	0.820555	0.710732	0.936511
MsCOI1-8	MS.gene008085.t1	21.0237	16.1487	12.6216	21.1292	13.1307
MsCOI1-9	MS.gene013040.t1	1.00818	0.873866	1.3245	0.612329	0.897362
MsCOI1-10	MS.gene032003.t1	11.1138	12.7219	7.28743	9.50088	5.84471
MsCOI1-11	MS.gene069556.t1	3.45573	1.08489	2.61748	7.76572	11.8073
MsCOI1-12	MS.gene048842.t1	4.21535	1.89768	2.48178	8.52348	13.7752
MsCOI1-13	MS.gene55719.t1	2.22895	0.731229	1.78649	6.10049	11.2142
MsCOI1-14	MS.gene052563.t1	61.6447	19.0756	9.74284	38.0249	34.4978
MsCOI1-15	MS.gene030361.t1	3.62653	0.53436	2.33908	10.3378	13.9477
MsCOI1-16	MS.gene32212.t1	55.3881	17.7459	11.1697	42.5767	31.2472
MsCOI1-17	MS.gene56685.t1	4.6601	5.25206	4.67604	2.90093	4.53645
MsCOI1-18	MS.gene010124.t1	4.79078	4.27392	7.18545	7.71078	18.1173
MsCOI1-19	MS.gene29601.t1	5.80058	6.32142	3.38822	3.25056	5.52074
MsCOI1-20	MS.gene016792.t1	0.390269	0.120995	0.590774	0	0.551338
MsCOI1-21	MS.gene070060.t1	5.90031	7.80877	4.9997	3.93292	5.43268
MsCOI1-22	MS.gene80653.t1	5.28641	5.9096	3.68811	3.83727	4.14301
MsCOI1-23	MS.gene39872.t1	1.08624	0.710721	0.726254	0.793681	2.0722
MsCOI1-24	MS.gene033688.t1	33.2829	28.2634	30.4704	33.6494	37.9104
MsCOI1-25	MS.gene54967.t1	34.3395	29.1851	27.8414	33.6036	41.8302
MsCOI1-26	MS.gene024253.t1	34.9001	28.306	32.2194	35.7403	40.7765
MsCOI1-27	MS.gene064448.t1	0	0	0	0	0.620022
MsCOI1-28	MS.gene009217.t1	0	0	0	0	0.678076
MsCOI1-29	MS.gene005640.t1	16.7032	15.9544	8.48145	13.3471	13.9317
MsCOI1-30	MS.gene020404.t1	1.59127	1.1341	1.29696	1.53425	2.12717
MsCOI1-31	MS.gene25332.t1	0	0	0	0.700757	1.62979
MsCOI1-32	MS.gene25318.t1	0	0	0	0	0

## Sheet: Sheet9
Supplementary Table 6. The raw data of MsCOI1s expression levels under Me-JA/ABA treatment.
Gene name	Gene ID	CK1	CK2	CK3	Me-JA-1	Me-JA-2	Me-JA-3	ABA-1	ABA-2	ABA-3
MsCOI1-1	MS.gene20695.t1	13.805	15.648	16.015	15.792	18.82	20.596	16.426	17.956	17.827
MsCOI1-2	MS.gene03016.t1	13.805	15.648	16.015	15.792	18.82	20.596	16.426	17.956	17.827
MsCOI1-3	MS.gene07169.t1	10.895	11.454	13.227	3.057	2.785	1.526	6.311	3.202	4.78
MsCOI1-4	MS.gene057315.t1	10.582	13.452	10.266	20.84	25.802	24.872	6.984	10.901	14.996
MsCOI1-5	MS.gene48443.t1	1.151	0.354	1.008	1.339	0	0.635	0.181	0	0.858
MsCOI1-6	MS.gene69256.t1	2.698	1.863	1.752	2.581	3.104	2.468	3.654	4.916	6.474
MsCOI1-7	MS.gene78705.t1	0.804	0.931	0.802	0.629	2.207	0.827	0.757	0.787	0.547
MsCOI1-8	MS.gene008085.t1	7.892	6.774	8.954	6.439	7.001	8.064	16.498	16.202	15.4
MsCOI1-9	MS.gene013040.t1	0.303	1.046	0.641	1.885	1.157	2.544	2.408	2.626	2.544
MsCOI1-10	MS.gene032003.t1	23.34	24.827	28.362	30.336	25.827	26.493	18.007	18.112	14.359
MsCOI1-11	MS.gene069556.t1	5.192	7.105	6.241	4.718	3.481	3.83	2.257	4.233	3.91
MsCOI1-12	MS.gene048842.t1	2.958	2.721	2.277	7.329	9.118	6.711	14.746	12.79	11.533
MsCOI1-13	MS.gene55719.t1	6.239	8.558	8.778	5.772	7.229	8.38	3.395	5.226	3.697
MsCOI1-14	MS.gene052563.t1	134.047	148.723	153.141	77.706	83.718	83.537	131.023	147.527	137.183
MsCOI1-15	MS.gene030361.t1	0.314	0.255	0.997	0.46	0.161	0.16	3.609	2.131	3.134
MsCOI1-16	MS.gene32212.t1	67.624	72.153	68.058	53.617	62.939	57.783	21.939	19.854	22.826
MsCOI1-17	MS.gene56685.t1	3.813	4.236	4.627	2.7	3.767	4.555	8.291	6.664	6.413
MsCOI1-18	MS.gene010124.t1	10.929	14.002	14.218	15.578	13.23	14.498	16.869	19.157	14.432
MsCOI1-19	MS.gene29601.t1	10.572	8.53	8.473	5.727	5.277	5.229	4.231	6.271	4.8
MsCOI1-20	MS.gene016792.t1	0	0	0	0.154	0.068	0	0.161	0.073	0
MsCOI1-21	MS.gene070060.t1	10.954	13.2	14.887	12.192	11.868	14.687	8.586	8.832	9.598
MsCOI1-22	MS.gene80653.t1	3.948	3.646	4.11	4.216	5.135	5.092	2.016	1.072	1.448
MsCOI1-23	MS.gene39872.t1	0.085	0.172	0.359	0.384	0.127	1.193	0.073	0.137	0.373
MsCOI1-24	MS.gene033688.t1	22.625	24.211	25.321	25.589	27.796	25.958	24.882	27.433	26.176
MsCOI1-25	MS.gene54967.t1	22.625	24.211	25.321	25.589	27.796	25.958	24.882	27.433	26.176
MsCOI1-26	MS.gene024253.t1	22.625	24.211	25.321	25.589	27.796	25.958	24.882	27.433	26.176
MsCOI1-27	MS.gene064448.t1	0.509	0.394	0	0	0.094	0	0.056	0	0
MsCOI1-28	MS.gene009217.t1	0.509	0.394	0	0	0.094	0	0.056	0	0
MsCOI1-29	MS.gene005640.t1	4.72	5.118	4.43	5.845	4.566	2.99	10.306	7.185	6.736
MsCOI1-30	MS.gene020404.t1	0	0.912	0.55	0.411	0.925	0	0.599	0	0
MsCOI1-31	MS.gene25332.t1	0	0.118	0.061	0.074	0.456	0.23	0.151	0.42	0.433
MsCOI1-32	MS.gene25318.t1	0	0	0	0	0	0	0	0	0
